# Supplementary material for: Poly-Lysine Dendritic Nanocarrier to Target Epidermal Growth Factor Receptor Overexpressed Breast Cancer for Methotrexate Delivery
Source: Materials (Basel). 2022 Jan 21;15(3):800. doi: 10.3390/ma15030800 (PMC8836561; doi:10.3390/ma15030800)
Supplement: Supplementary file 1 [file materials-15-00800-s001.zip]

Archive with 1 entries (1 files):
- materials-1475699-supplementary.pdf
